# Supplementary material for: A SNP profiling panel for sample tracking in whole-exome sequencing studies
Source: Genome Med. 2013 Sep 27;5(9):89. doi: 10.1186/gm492 (PMC3978886; doi:10.1186/gm492)
Supplement: Additional file 1 — List of all candidate SNPs with evaluated properties. [file gm492-S1.csv]

In optimized panel?	Chromosome	Position (Hg19)	rsID (dbSNP137)	Gene	SNV class	Strand	Alleles	1000 Genomes project pilot average	Effect	OMIM/OMIA	5' Distance of Flanking SNP GMAF >=0.01	3' Distance of Flanking SNP GMAF >=0.01	5' Flanking (50bp padding of reference allele of SNV [right terminus]). Repeats are masked in lc, according to UCSC table browser based on RepeatMasker	3' Flanking (50bp padding of ref allele of SNV [left terminus]). Repeats are masked in lc, according to UCSC table browser based on RepeatMasker	Repeats	HapMap-CEU	HapMap-CHB	HapMap-JPT	HapMap-YRI	%GC in 250 bp flanking context
1	1	179520506	rs1410592	NPHS2	snp	+	A/G	0.43	intron-variant,synonymous-codon	0	84	154	GTCTCCTTCCTATGCGCTAACGATGCCTCCTACGTCGTGGCCCAGTGGGCG	GTCATGGATGAGTGGCGGTGTGGCAGTCCCCCTCTACAGGAAGCATCCCGC	None	0.59	0.62	0.54	0.53	48.1
0	1	228431095	rs1771455	OBSCN	snp	-	C/T	0.37	synonymous-codon,synonymous-codon,synonymous-codon	0	61	140	AGCTTCACGCTGGCCACCATCAAGGGGGACGAATACACCTTCACCTCCAGC	CAATGCTGAGGACATTCGTGACCTGGTGGTCACCTTCCTAGAGGGGCTCCG	None	0.73	0.57	0.6	0.66	53.5
0	1	209968684	rs2013162	IRF6	snp	+	A/C	0.4	synonymous-codon,synonymous-codon	0	273	69	TTCACAGAAAATCTGAGAAAGCCAGACTGCCTGGGCTCAAGCAGGCGGAAA	AAGGTGGCCCCCAGCAGCCCGGGTCGCTCCTCCAGCGACGCGGCGGGACTC	None	0.35	0.5	0.62	0.25	52.3
0	1	167849414	rs203849	ADCY10	snp	-	C/T	0.48	synonymous-codon,synonymous-codon	0	87	244	TTGGCCACCAGCAGCTGCTTCTCAGCATTTTGCTTCTTGATGTTGTAATAT	TTGCACCTCCACCTCATGTGTCAGCTGCAGCCACTTCTGAAGGGCCTCTGG	None	0.47	0.3	0.43	0.64	47.9
0	1	209811886	rs2076356	LAMB3	snp	+	G/T	0.48	synonymous-codon,synonymous-codon,synonymous-codon	0	57	168	CAGATGAAGGATGGAGTGCCGGTGCCCCTGATCATTGCAGCCGGAGGTGGT	TGGCAGGGCCTACGGGGCCAAGACAGACACGTTCCACCCAGAGAGACTGGA	None	0.65	0.3	0.29	0.35	47.5
1	1	67861520	rs2229546	IL12RB2	snp	+	A/C	0.45	synonymous-codon,utr-variant-3-prime,synonymous-codon,utr-variant-3-prime,nc-transcript-variant,nc-transcript-variant	0	620	677	CAAAAAGATGAAGAAAAAATGGAAATTCAGGAGATCCAACTGAAAGAGGCC	CAAGCACATTGCTGAAGATGCCGACCGCAAATATGAAGAGGTCAGATCCTG	None	0.64	0.36	0.44	0.58	54.7
0	1	158582646	rs2251969	SPTA1	snp	+	C/T	0.45	synonymous-codon	0	94	192	TAAGGGTACTTCTCTTCTACAGTAAGAACAGGATCAACTTCAATAGCGTAA	ATATTTTTCCTTTAGTTGCAATAACTAGGAAGATATGAATAACTTAATCAT	None	0.6	0.67	0.58	0.37	44.9
0	1	45973928	rs2275276	MMACHC	snp	+	A/G	0.49	synonymous-codon	0	93	231	ACAGACACTTGACCAAGATCCTTTGTCCAAAGTGCTCGCGGGGTGGCTCTG	GGGCGGCTACAGCGTTCCACGGCTTCATCCTGCCAAGAGTGGGGGGTGGGA	None	0.47	0.51	0.57	0.37	50.9
0	2	44502788	rs3738985	SLC3A1	snp	-	G/T	0.33	synonymous-codon	0	227	854	AAAGAGAATTGCTGGTGCTTCTCCAGGGAGATACGGAACCTACACACCAAG	GCAGGTTTTTACTTTCAAACAGGCCACCACCAGAAAGCAAAGAGACCTATG	None	0.77	0.37	0.45	0.77	54.1
0	2	75115108	rs10194657	HK2	snp	+	A/G	0.45	synonymous-codon	0	269	271	TGTTCAAGTCCACAATGCTACGTGCACAGTGAGGATTGCAGCCGTCACCAG	GAGGGGGAGTTGGGCCCTTCAGTGATCCAGTGAAAATATTTATCCCTGCAC	None	0.6	0.43	0.58	0.43	47.7
0	2	49381585	rs1394205	FSHR	snp	-	A/G	0.36	utr-variant-5-prime,utr-variant-5-prime	0	332	85	GCTGCCCTATGATGACTGTGTGTTTGGAGGCCAGCGTCTGACGTTATGAGC	CGCAAAGGGGCTGAAAGAACATGGACTTGTATATTTGTACAAAAAAAAAGT	None	0.3	0.48	0.52	0.25	44.7
1	2	169789016	rs497692	ABCB11	snp	-	A/G	0.48	synonymous-codon	0	542	290	TCTCCTCAGGCCCCAGCAGACGGTCCCGTGTTGTGGCTGCAGGACGTCCAG	GTGGAACGACCTGGACTACATGGACTCCCGGAGGGACTTCACGTTCAACAA	None	0.55	0.65	0.51	0.22	45.5
0	2	170092395	rs2229267	LRP2	snp	-	C/T	0.41	synonymous-codon	0	263	260	CGGACCTTCATAGTTAAAATTCTGGGCCCTTTGTTACCTTGAACACTACTT	TGCTGCTACAACCATAGCACCATCCAGAGGAGATTTCCCATCTTTGTCTTT	None	0.23	0.27	0.35	0.67	42.7
0	2	179454394	rs1560221	TTN	snp	-	C/T	0.45	intron-variant,intron-variant,synonymous-codon,synonymous-codon,synonymous-codon,synonymous-codon,synonymous-codon,synonymous-codon	0	120	813	TCTACTGGACTCAGCTCAACATGTTCCAGACCTTGAAGTACCTGGCCATCC	CTGGGCAGTGTGACGTTTCTGGCTGGCAATCGGATGCTGGCCCAGCAGGCA	None	0.2	0.64	0.66	0.62	41.5
0	2	179455207	rs2163009	TTN	snp	-	A/G	0.45	synonymous-codon,synonymous-codon,synonymous-codon,synonymous-codon,intron-variant,intron-variant,synonymous-codon,synonymous-codon	0	813	1940	TCCAGCAACCCCATCATCCCCAGCCAGTCGGCAGCTTCCTCGGCCATTGCA	ATTCCAGCCAGTGGGGACTGGTGGGGTCCAGCTCTGTGGAGGCGGCTCCAC	None	0.2	0.64	0.66	0.62	42.5
0	2	215820013	rs10498027	ABCA12	snp	+	A/G	0.33	synonymous-codon,synonymous-codon	0	160	547	AGTAGTCTTGAACCCAATCTTTTTTGTGATGAAGAGATTCCCATCAAATCC	CGAGGAGGTGGTGACCCACATGTGGACAGCACCTTCATTTTGTGCAGAGCA	None	0.4	0.21	0.22	0.26	40.1
1	2	227896976	rs10203363	COL4A4	snp	+	C/T	0.45	synonymous-codon	0	90	100	GTGCACTTGCAACGGAAACCCAAACCATCATTATCTGTTCTGTGGCTGAGG	GACACAGACCTGCTCACAGCCCCCATTGTTATCTTTACACGGATTGGTAGC	None	0.46	0.44	0.36	0.57	46.7
0	2	219941063	rs897477	NHEJ1	snp	+	A/G	0.35	utr-variant-3-prime	0	117	164	CTTGTGCGCCTCCATTTCCCCATAAGAATAAAAGAGTATCCACCTTATAAC	CAGCAGGGAAGACACTATATGAAAAATGCAAAAATAAAAAAAACACTTAGC	None	0.75	0.44	0.47	0.67	45.9
0	3	4712413	rs2306875	ITPR1	snp	+	A/G	0.4	synonymous-codon,synonymous-codon,synonymous-codon	0	179	297	AATAAGCAGAAACTTACCTCTGGTTTGGGGACAAAAGCTTGTCCTGGAATC	CGTAAAGATGTGTCGAACATTGCAGAGGTACTGAGCCATAACAGAGAGGCG	None	0.65	0.26	0.4	0.69	47.7
0	3	148727133	rs4938	GYG1	snp	+	A/G	0.31	synonymous-codon,synonymous-codon,synonymous-codon	0	166	303	TGCTGTCCTTTTGTACAGTACGTGAGGATGGTGACCCGCAGGGGAGCTGTA	AGTTGTGTTCCTGGGCCAGAAGCTGAGGTAATGGCGAGATGAGGAATTCAT	None	0.3	0.3	0.37	0.33	40.9
0	3	45989044	rs2234358	FYCO1	snp	+	G/T	0.46	intron-variant,intron-variant	0	1064	79	AACCGGGGGCCGCCACTGGACAGGGCTGAGGTGTATTCCAGCAAGCTCCAA	AGACTGAGCCCAGCACCACCCCTGGGCAGCAGCATCCTCCTCTCTGGCCTT	None	0.49	0.64	0.53	0.25	47.7
1	3	4403767	rs2819561	SUMF1	snp	-	C/T	0.33	utr-variant-3-prime,utr-variant-3-prime,utr-variant-3-prime	0	149	50	CAAAGAGCTGAAAAGTCTAATTCACTGTCATCTTTGTGACTTTTTTCTTTG	GTCTGCTTCTGTTGAGGAAAAAATTTGGAAGCTTTCAGTTTCCTAGCCAAC	None	0.56	0.73	0.73	0.72	51.7
0	4	86915848	rs10003909	ARHGAP24	snp	+	C/T	0.32	synonymous-codon,synonymous-codon,synonymous-codon	0	141	75	GCCTTAAAAATAACAACAACAAAAAACCTGTGTGCATCTGGCTGACACTTA	ACCTGCTTCTGGTTTTCGAAGACTATTTAGTGGAACCTTGTAGAGGAGCAG	None	0.21	0.29	0.32	0.43	42.5
0	4	88534235	rs2736982	DSPP	snp	+	A/G	0.33	synonymous-codon	0	95	528	AGTGCTTGACGACTACTTCCCCCTGGTCATCGACTACTTCCAGAACCAGAC	CTGTGAGGGCTGCAAGCTCACCTCCTGCCTGCCTCCCCACGCAGGCCCCTG	None	0.64	0.64	0.63	0.71	44.3
1	4	5749904	rs4688963	EVC	snp	-	A/G	0.46	synonymous-codon	0	90	57	ATTCTGTTAATTTCAAGAACATTCTACAGTGGGAGTCACCTGCTTTTGCCA	AAAGGGAACCTGACTTTCACAGCTCAGTACCTAAGGTGGGTCTGGCCTCAC	None	0.33	0.65	0.67	0.52	44.1
0	4	86844835	rs6824722	ARHGAP24	snp	+	A/G	0.35	synonymous-codon,synonymous-codon	0	353	113	GGCGCAAGCCGGCAAGATGGCGGCGGCTGGGGCTTTCCGTCTGAGGCGGGC	CGGCATCGGCTCTGCTGCTGCGGAGCCCCCGCCTGCCCGCCCGGGAGCTGT	None	0.24	0.23	0.42	0.47	41.7
0	5	13719022	rs30169	DNAH5	snp	-	A/C	0.41	synonymous-codon	0	295	67	ACACCTGGGTTCCCAGGTAAGCCATTAAATCCCGGGCGACCTGGAGTCCCC	CGGTGGCCCCATGTCTCCAGGTAAGCCGTCAACACCTGTTTTAAAGAGTCA	None	0.41	0.41	0.45	0.51	41.3
0	5	13829799	rs1348689	DNAH5	snp	-	C/T	0.46	synonymous-codon	0	188	134	GCAAGGCTGTGGTGAAGACAAGATCTGCCAGAGCAATCTGCAGCTGGTCCG	GCGCCCGCTTCTGTACCCGGGTCAGCGACACGGAATTCCAACCTCTGCCCA	None	0.39	0.67	0.5	0.5	41.1
0	5	13845045	rs10041113	DNAH5	snp	+	A/G	0.47	synonymous-codon	0	171	62	ATTCTAGGGTCCTGTTGGTTTTCCTGGAGATCCTGGTCCTCCTGGGGAACC	CTGGCCCTGCAGTAAGTATCAGGGAAAAATCAAGAAATTATTTTGGAGTGA	None	0.46	0.66	0.47	0.58	41.5
0	5	40981689	rs1061429	C7	snp	+	A/C	0.35	utr-variant-3-prime	0	291	79	GCATTGAGAACAGCTTCATGACTGCCTCCAAGTAGCCACCGCCTGGATGCG	GGATGGCCGGAGAGGACCGGCGGCTCGGAGGAAGCCCCCACCGTGGGCAGG	None	0.42	0.32	0.31	0.36	50.7
0	5	53751988	rs7823	HSPB3	snp	+	C/T	0.42	synonymous-codon	0	87	430	ATAACACAGAATGCTTCCATGTGGTTGGCTATATATACCTCTAGAGCAGAT	TTCTTTTTGGTGGAGATTTGAATGAAAATTTTTCCAATCTTCTTTTGCAGC	None	0.65	0.4	0.35	0.77	45.7
0	5	55155402	rs1009639	IL31RA	snp	+	C/T	0.39	synonymous-codon,synonymous-codon,synonymous-codon,synonymous-codon,utr-variant-5-prime	0	407	188	TATGGAATGAGGCTGGCTTCCAATCACTTGACATGCGAGGGGGACCCAACC	CAATGAACCACCCACAGAGCAGTGTGGCTTATTTTCCTTCCCCTGTAAAAA	None	0.71	0.43	0.49	0.63	41.7
1	5	82834630	rs309557	VCAN	snp	-	A/G	0.48	synonymous-codon,synonymous-codon,intron-variant,intron-variant	0	331	915	CATGAAGGGTCTCGCGGGAATCCGGGACGCCATGTGGGAGTTACTTACCAA	ATGAGTCCACCAATCACAGCTGGGATGTGCTATGTCGGCGGCTTCTGGAGA	None	0.49	0.34	0.52	0.5	45.5
0	5	135392426	rs4669	TGFBI	snp	+	C/T	0.39	synonymous-codon	0	102	81	TTCAGAACTCGGCCTTCTGCTCGAGGTGCTGCCAGGGAGGGGGGTGGAGTT	TAGGGGTCCTACGGCCCCGAAGAGGGCAGTGTGGCCGGTGGGCTGTGGACG	None	0.27	0.31	0.35	0.73	49.1
0	5	138456815	rs3088052	SIL1	snp	-	A/G	0.43	synonymous-codon,synonymous-codon	0	148	101	AAAAAGCATATACCCTGCTGATGGAAGAGTGCTTAAAGAGACCATTTATCC	CTCATTTACTGTGCTCTACTTCTGTGCAGGAAAATAAGGTAATGCAAGAAA	None	0.44	0.27	0.2	0.73	54.3
0	5	171849471	rs17074773	SH3PXD2B	snp	+	A/G	0.38	synonymous-codon	0	182	182	ACCTGGGCAACCATGAAGTTTTCTTACGAAGTTCACTATCGAACAGGCATT	TCCATTACTAAAGTCTGATGAACAACTTTTTGAAACTCTAGAGCACAACCA	None	0.3	0.7	0.62	0.25	50.1
0	6	152464839	rs2256135	SYNE1	snp	+	A/G	0.34	synonymous-codon,synonymous-codon	0	472	773	ATGATGAGCTCCAACGTGATGGCAGGAGGCATCATGATGGGTCCCAATACG	GGTGGGTTCCATCAGCAGAGTGACTCCCATTACCATAGGGGGTCTCACCAT	None	0.5	0.71	0.69	0.78	45.7
0	6	152466674	rs2747662	SYNE1	snp	+	C/T	0.34	intron-variant,synonymous-codon	0	92	212	TTCAACCATTTTCTTACCTTTTTTGAATCTTGAGCTTCCCTTGCAGAATAT	TTGTAAAACCTCACATTTTTCACTGTAAGAAAAAACAAGATGAAATTCAGT	None	0.26	0.3	0.26	0.31	46.7
1	6	146755140	rs2942	GRM1	snp	+	A/G	0.48	synonymous-codon,utr-variant-3-prime	0	176	184	CAGGGGTTGGGGTGTTGAGCGGGAGGCACTGGTGGCGGGGGTCCCTCGCCG	GTGTAGGTCGTTGATGACGGCAGCGGAGCGGGGCAGGCACAAGTAGCCCCC	None	0.54	0.49	0.55	0.47	54.3
0	6	56471402	rs9382658	DST	snp	+	A/G	0.37	intron-variant	0	299	127	CAGTTATAGGCCTTGCCAGGGTTTCGAGAAGCTGCTCTGGAATTTGCAAGT	TCATGGCTGTGCCCTCTTGATGTGGTGAGGCAGGCTTTGTTTATAGCTTGC	None	0.4	0.23	0.26	0.5	40.1
0	6	152675854	rs9397102	SYNE1	snp	+	A/G	0.4	synonymous-codon,intron-variant	0	523	912	AGTTTTACGGTCCCTCTGGCCAGTACACCCATGAATTTGATGGAGATGAGC	CAGTTCTACGTGGACCTGGAGAGGAAGGAGACTGCCTGGCGGTGGCCTGAG	None	0.64	0.58	0.64	0.53	42.9
0	7	34009946	rs10265207	BMPER	snp	+	C/T	0.43	synonymous-codon	0	714	66	TTTTTCCTATTTCCCTTTAGTGTTCTTCAGTGCACAGCGAAAAGCAGTCTA	AAAGGAGTCTTCGCGAAGTTTTCAGTGCTCTGTTTGCAATTCTTCCTTCAG	None	0.45	0.45	0.41	0.34	48.1
0	7	100804140	rs1048303	AP1S1	snp	+	C/T	0.5	utr-variant-3-prime	0	82	290	TGTGTGGTGCTCATCGCAGCGGTGACCTCCATCTCCAACTCCCTGCACAGG	GGAGCTCTCTGCTGGCCTGGTGGGCCTGGGCCTTACCTACGCCCTAATGGT	None	0.58	0.43	0.37	0.39	54.1
1	7	48450157	rs17548783	ABCA13	snp	+	C/T	0.48	synonymous-codon	0	60	97	GCTCACCGGGAACGAAAGCAAGATTTTTCTGCCTTTAAGCAGACAGACAGT	TGAGATGAAGGTTAAAATATCACCACAGCTCCTCCTGGCCATGCACCGTTT	None	0.46	0.72	0.53	0.48	52.5
0	7	50742180	rs1800504	GRB10	snp	-	A/G	0.49	synonymous-codon,synonymous-codon,synonymous-codon,synonymous-codon	0	62	365	CAAAAGTAGGTACTTCAATTGTGTGTGAGATGTGGGGAAGCTGGAATTCTG	GGTATGTGAAGGTCAGGAACTTGAAAATCATTAAGGTTGAGAGTTGGGATT	None	0.53	0.4	0.31	0.65	54.7
0	7	55214348	rs2072454	EGFR	snp	+	C/T	0.45	synonymous-codon,synonymous-codon,synonymous-codon,synonymous-codon	0	133	57	GGGATTGCCGCAGACCTGTCCCCCTTACTCAAGCACTAATGCTGGCCCATT	TCTTTGAGACCTTTTCTCCTTCTCTGCCTCCCTCAAGATGAGTGCCCGGGC	None	0.54	0.44	0.31	0.5	50.3
0	7	127250907	rs712700	PAX4	snp	-	A/G	0.34	utr-variant-3-prime	0	76	281	CTAGAAGTGGTTGTGTTGCACCACGTAAACTCACCAAACATAATATAGTAC	CTGCGATTTTCCATTCAGGTTCTTCTGGTCAATGTCTGCAGGAAAGACCTT	None	0.78	0.36	0.34	0.69	45.7
0	7	43846603	rs7738	BLVRA	snp	+	A/G	0.42	synonymous-codon,synonymous-codon	0	659	1085	GATTTATGTGGTATGCTCTCACTTCCATGGATTTATTCCCATTCTGATGAT	TGGCTGTTTAAAGTTGACCACATTTGCCGCTAATCTTCTAACATTAAGCTG	None	0.33	0.43	0.33	0.61	44.7
0	7	151254175	rs8961	PRKAG2	snp	+	C/T	0.42	utr-variant-3-prime,utr-variant-3-prime,utr-variant-3-prime	0	272	268	CCAAAGAAAATGAAAGAAAAATCAACGAGGCCCGAGAATGTTACAGACCAG	GTGGCAGCAAGAGCATCTCTTCTTTATTTTGTTATTAATGACCTCCAAAAA	None	0.65	0.78	0.75	0.21	41.9
0	8	104337096	rs3808554	FZD6	snp	-	C/T	0.46	synonymous-codon,synonymous-codon,synonymous-codon	0	308	271	GTGCTGTACCAGCCGCACCTGGAGGCCCTGGACCGGCGGCTCCGCGTCGTG	GCTAAAGGCCGTCCGGGACTGCGTGGAGAGGAACGGGCTCCACAGCGTGGT	None	0.48	0.57	0.63	0.25	40.1
1	8	94935937	rs4735258	PDP1	snp	+	C/T	0.5	utr-variant-3-prime,utr-variant-3-prime,utr-variant-3-prime,utr-variant-3-prime,utr-variant-3-prime	0	2314	595	TGGGAGCCAAGGATGCCCCTGGTGCTGTGCTTCAGGTTGTCTGTTGAGCTT	TCCTGGATCCGGGGTCTGCTCCAGAATGTCTTCATTATGGACAAACCCGTT	None	0.4	0.64	0.66	0.46	41.7
1	9	100190780	rs1381532	TDRD7	snp	-	C/T	0.43	synonymous-codon	0	963	192	CCTGATACCCAGACAGGAGATTCTACCACGTAGTGCCCACTCCATGGCTCC	CTGGGCCGTCATCAACCCGCATCTCCCATAAGGCAACTGTTCATAGTAACT	None	0.48	0.59	0.5	0.58	42.7
0	9	136304497	rs3124768	ADAMTS13	snp	-	C/T	0.47	nc-transcript-variant,synonymous-codon,synonymous-codon,synonymous-codon	0	265	231	TGGCGGCGGCGGCCAGGCATTTCACAACGATTTGAGGAGGCTTGCAGCCCA	ACATAGAAGGGCGCACACACATACTCGGAGAAGCTGAGGCAGATGATGGCG	None	0.46	0.78	0.79	0.38	54.9
0	9	80919756	rs3739474	PSAT1	snp	+	G/T	0.5	synonymous-codon,synonymous-codon	0	153	199	TGCGGGTGTGTCGGCGGGGACCTCCGGGAGGAGAGGGTCTCCTTCCTATGC	CGCTAACGATGCCTCCTACGTCGTGGCCCAGTGGGCGTCATGGATGAGTGG	None	0.67	0.26	0.3	0.5	44.5
0	9	104184022	rs4577	ALDOB	snp	-	C/T	0.4	utr-variant-3-prime	0	53	476	CCTACATTTCTGACACCGCGTCCTCAACGCCACAGATTTTGGCTAGCTCAT	TCGATTCCTTCTTCTCTGATGACCGTGCTGTCAACATCAAAACACACAGCA	None	0.42	0.42	0.45	0.31	45.1
0	9	27202870	rs639225	TEK	snp	-	C/T	0.44	synonymous-codon	0	143	132	TCCTGTCATCGCTAAGTTAGTCTTACCTGGCAGGCGTTTGCCTGATTCCGC	CAGAGCTTTCATACTGTCTCCAAATGAATTGAGATCTAATAGAAAGGCCTC	None	0.51	0.41	0.41	0.38	41.1
0	9	77415284	rs7859201	TRPM6	snp	+	A/C	0.45	synonymous-codon,synonymous-codon,synonymous-codon	0	284	465	GAGCAGGGCCAGGAGGTGGTCTGCATGAGAGGCCCAGAGGCCAGCCCGAGC	CGTCCTCACAGGTGCCCTCGGGGTTGCTGAGGTACAGGACGGCGGCGGCAC	None	0.34	0.37	0.42	0.77	40.9
0	9	97365642	rs9695	FBP1	snp	-	C/T	0.5	utr-variant-3-prime,utr-variant-3-prime	0	100	78	TACCTGGTCCGGCATGTCACCACAGGCAAATCCAAGAAAACAGGAAAGACG	GTCACAGGGAACACTCCGCAGTGCGGGCACCACCATGTTCACGTTCACCAG	None	0.49	0.48	0.4	0.55	50.3
0	10	85972043	rs10749482	CDHR1	snp	+	A/G	0.4	synonymous-codon,synonymous-codon	0	259	555	ACTCCATGGTGCGGCTGCCTTCCCGGGCGGGGTCTGGGATTCTTTGCTAAG	GCCGTGGTGGTGCTCCTGCTGGGGGCGGTTCTTTCGCTCAGGACGGCCCTA	None	0.28	0.32	0.23	0.8	50.9
1	10	100219314	rs10883099	HPSE2	snp	+	A/G	0.46	utr-variant-3-prime,utr-variant-3-prime,utr-variant-3-prime,utr-variant-3-prime	0	52	60	GGCCAGGTCTCGAGCACGGGAAGGTGGGTGAAGCTGGCCTCCTTAGCGTCG	GACTGCTCGGAAGCGGGACCGGGGGCCCTGGGCCTGGAAGCTGTCTCGGAC	None	0.52	0.52	0.53	0.62	51.3
0	10	78944590	rs1131824	KCNMA1	snp	-	C/T	0.38	synonymous-codon,synonymous-codon,synonymous-codon,synonymous-codon,synonymous-codon,synonymous-codon	0	290	202	GTGAAGATAAAAAAGAAAGGTAAAATCTACAGCCTTAACGAGGGCTACGCC	CAGGGACTTTGACCCTGCCGTCACTGAGTACATCCAGAGGAAGAAGTTCCC	None	0.32	0.26	0.26	0.66	44.1
0	10	95791763	rs17109674	PLCE1	snp	+	A/G	0.4	synonymous-codon	0	150	702	AACTGAGGAATTTCGTATCTTTTTTTTTTTCTAGCAATTTGAGGAAAGTCG	GAGGCCGGACCAGTAGCAAAACAGCCTTTTACCAGGCACTGCAGAATTCTC	None	0.31	0.49	0.48	0.54	42.1
0	10	117884950	rs2245020	GFRA1	snp	+	A/G	0.49	synonymous-codon,synonymous-codon,synonymous-codon	0	235	310	GGTCCCAAGCGACCTGCCCTATCAAGATACCACCATAAGAACCCACCCAAC	CTCTTCATGACAGTGAGCGGGCAGTGAGCGCTGATCCCTTGCCACCACCCC	None	0.57	0.61	0.45	0.22	53.7
0	10	104814162	rs2275271	CNNM2	snp	+	C/T	0.43	synonymous-codon,synonymous-codon	0	1265	1106	TGTGTTCATGTTTTGCAGCTTGAAGGGATGGTTGAAGAAAATCAAGTCAAC	CGTAGAAGTTACGCGCATAAAAGTGTTCGATGCAGATGAAATAGGTTCTGA	None	0.38	0.53	0.45	0.3	43.5
0	10	113920465	rs2277207	GPAM	snp	-	C/T	0.45	synonymous-codon,synonymous-codon	0	294	187	GGCTACCCCAGCCAGCCCGACCACACCGAGAAGCTCACCATGTGGAGACTC	CGCAGACATCGAGCAGTCTACAGGTAGGAGCCAGGAGGCTGCGGGTTCCTG	None	0.61	0.5	0.62	0.54	41.1
0	10	69926097	rs2673794	MYPN	snp	-	A/G	0.5	synonymous-codon,synonymous-codon,synonymous-codon,nc-transcript-variant,nc-transcript-variant	0	164	222	CCGGCACTCTGCCAGCGTCCACTCCAGCCGGAGTTTGAGCATGAGGTCCTT	TGGGGCCCTGCAGGTGCCACAGGCAGCTGGAGGCCAGGTGGTCAGGCCCCT	None	0.68	0.24	0.42	0.29	48.5
0	10	73856984	rs3312	ASCC1	snp	-	C/T	0.44	utr-variant-3-prime,utr-variant-3-prime,utr-variant-3-prime,utr-variant-3-prime	0	340	607	AAAAGGAAGGAACGCAAAGAACTGGAAACGGAATATACGTTGTGAAGGAAT	TGACCCTAGGAGAGCTGCTGAAGGTATTATAATGACGGGACAGATAGGTGA	None	0.44	0.3	0.3	0.71	41.1
0	10	104596924	rs6163	CYP17A1	snp	+	A/C	0.42	synonymous-codon	0	528	57	CACAACAGGTCCTGGAAGTCAGTCCATCCTCCCGTGCCACCCAGGGACCTG	GATGGGGACAGAGCTGGGAGGTGAGAAGGGACAACTGACCCCATGGAGGCC	None	0.38	0.55	0.46	0.29	54.9
0	10	105819956	rs805701	COL17A1	snp	+	A/G	0.41	synonymous-codon	0	600	479	AATACAGTCTCAGAGCAACTTGAGAAGTGTTATTCCAGAGATCAGATCTAC	CGTCTATGTGGGAGACATACTCATTGCTCTTAACCCTTTTCAGAGTCTGGG	None	0.65	0.72	0.7	0.21	49.1
0	11	6629665	rs1043388	ILK	snp	+	C/T	0.31	synonymous-codon,synonymous-codon,synonymous-codon	0	135	73	GCAGTCTTCAGTATCTATCTCACAGATGTTCCTTTCATATCTTTGCAGACC	CGCTACAGTTACAATTGTGCGAAAGGGCCAGGCAGAGGCCATGCACTGATA	None	0.31	0.34	0.37	0.42	47.5
1	11	16133413	rs4617548	SOX6	snp	+	A/G	0.47	synonymous-codon,synonymous-codon,synonymous-codon,synonymous-codon	0	190	1118	TCACCAAGTTCTAGCTTCTCATCTGCCTTATTGCAGGCTGTGCTATCGCCT	TAGCAAAAATCCAATGAAGTACATAAGAGATACAATGCTGTAACAGACAGA	None	0.52	0.65	0.61	0.51	42.1
0	11	30255185	rs6169	FSHB	snp	+	C/T	0.4	synonymous-codon,synonymous-codon	0	502	638	GCCCCTCCTGGAGCAGAAAGTGCCTTTATCTCAGCCATCCGCAGACTGCTT	TGGCCAGATGCGGGGACAGGCTGGAATGAGGGAGGCGTCTTCATCTCCCTG	None	0.38	0.67	0.69	0.79	43.5
0	12	8757481	rs2028373	AICDA	snp	+	A/G	0.48	synonymous-codon	0	188	1062	ACCAGGACGAAGAGCAGCATGAAGGTCAGGATCCACCGCAGGTTGTGCCCA	AGGGAAATGAAGCCATGTGCTGTGGTGGATGTGCACCTTGGAGCTCTGACT	None	0.63	0.62	0.42	0.32	41.9
0	12	52200742	rs60637	SCN8A	snp	+	A/C	0.43	synonymous-codon,synonymous-codon	0	714	927	AGGTGCCTCGCCCACCAGCCCACTCTTCCCTTTGTCCCTGGTCTCACCAGT	TGGCAGCAGCAGGTCAGGCACGGTGGAGAGGCCCATGCCAGACAGCTATGG	None	0.74	0.47	0.5	0.24	52.7
1	12	993930	rs7300444	WNK1	snp	+	C/T	0.44	synonymous-codon,synonymous-codon,synonymous-codon,synonymous-codon	0	246	84	TCTTCTCTTGTCAAGCCTGATCCAAATTTTTGATGTATCTTGGCAGAACTA	AAGCCAGTCTTCCAAAGAACTAAAATAATAATAATGAAAAGAACATATTTA	None	0.46	0.55	0.48	0.28	44.9
0	13	25466955	rs3742165	CENPJ	snp	+	C/T	0.49	synonymous-codon,nc-transcript-variant,nc-transcript-variant	0	181	186	CTGCTGTTCACATTTCTGGTCCAGCTGGAGAACTACCCTCCCAACACGGAG	GGTCAACCTCACTCTGATCTGGTGAGTGCCACCCTTGGTGGGGACAAGTGG	None	0.54	0.67	0.69	0.23	44.7
1	13	39433606	rs9532292	FREM2	snp	+	A/G	0.4	synonymous-codon	0	477	183	GCCGGCCGCGCGTTTCCGAGCCATGTTGCTTGTCTGGGCAAATTCCACTTC	CGCGAGTGACGCACCCGGCCGCGATGCGCTAGAACGCCGGCCCCGCCCCGA	None	0.29	0.41	0.44	0.54	45.9
0	14	76045858	rs2287016	FLVCR2	snp	+	A/G	0.44	synonymous-codon	0	167	105	GGCTAGTGATGATCCATATGGGATATTCATTTTTTCTGAGAAAAACAGACC	CTGTTAAAGTTGAGGAAGCAACCCAGAACATCACACTATCAATAATAAGGT	None	0.22	0.59	0.57	0.69	54.7
1	14	50769717	rs2297995	L2HGDH	snp	+	A/G	0.43	synonymous-codon	0	262	142	CAGCATGGGAGCCAGCCTTCTAACAGCTACCCTTCCATCATAAGTGACTCT	TTCTGCCCTTGAGGACCTGCGAAATCCAGAACAAAGCACATCAGAAAAAGG	None	0.55	0.65	0.67	0.59	42.9
0	14	74992800	rs699374	LTBP2	snp	+	A/G	0.37	synonymous-codon	0	217	61	CGGTCCAGGCCACTGGAGATGACGCTGATGGTGCCTGTGCTCCGGTGAATG	GGTGAACATGAGGTCGTGTGGGTCCTTTGGTTCTTGGCTATGGATGGAGTA	None	0.29	0.41	0.33	0.5	51.1
0	14	64637147	rs7161192	SYNE2	snp	+	A/C	0.39	synonymous-codon,synonymous-codon	0	584	837	GTGCTTCATACCTTGGTTTCGCCCCAGGTGGCCTTGCCAAAATTATCTGCG	GTACTCTTCATCATCTGTGATCAGAAAGTTATCAAAAATGGTTCCAGATCT	None	0.29	0.57	0.52	0.34	49.1
0	14	35871217	rs8904	NFKBIA	snp	-	C/T	0.42	utr-variant-3-prime	0	124	190	AAAAACCCTATCGCCATGTTCTTTTTCTGTCATCTGCACAAGAGCAGTAAG	GATCATCTTGACTAAAATGAGAAATAATTCGATTAGTAGCATTACAAGCTG	None	0.39	0.37	0.27	0.7	41.5
0	15	89401615	rs3825994	ACAN	snp	-	A/C	0.42	synonymous-codon,synonymous-codon	0	236	199	ATGTTGCCTGGATGCACGTGCTGGCAGCCCGGGAGCTGGAGCAGCGGGCAA	ACCCTGATGGGCGGCCAGGTATACTTCTGCTACGATGGATCACCCTACAGG	None	0.77	0.44	0.52	0.29	53.3
1	15	34528948	rs4577050	SLC12A6	snp	+	A/G	0.39	synonymous-codon,synonymous-codon,synonymous-codon,synonymous-codon,synonymous-codon,synonymous-codon	0	360	329	CAGTGCAGCACCGATGGGCAGTGGAGACAAGTGCAATGCAATGGGCCTCCT	TGAGCAGGTCTTCGAGTTGTACCAACGATGGGAGGCTCAGAACAAGGGCCA	None	0.68	0.75	0.63	0.32	44.9
0	15	89402596	rs698621	ACAN	snp	-	A/C	0.49	synonymous-codon,synonymous-codon	0	357	300	GCCGGGAGGGGGCTGTCGAGGAAGCCCCTGAGCAAACGCAGAGAGAAGGCC	CTCGGAGGGCCTGGACGCGCAGGGCAAGCCTCGGACCCGGAGCCCGGCCCT	None	0.66	0.4	0.45	0.2	52.5
0	16	68729785	rs17715450	CDH3	snp	+	A/C	0.5	synonymous-codon	0	259	581	CTCCCAAGGAGGAAGAGGAAGATGAGCAGGAGGCCAGCGAGGAGAAGGCCA	AGTGAGGAAGAGAAAGCCTGGCTGATGGCCAGCAGGCAGCAGCTTGCCAAG	None	0.6	0.48	0.61	0.28	53.9
1	16	70303580	rs2070203	AARS	snp	-	C/T	0.46	synonymous-codon	0	162	79	TACTCGGTGCTGCTGCCTCGAACACTCTTCCAGAGGACGAAAGGCCGGAGC	CGGGGAGGCTGAGAAGAGACTCCTCCTGGTGGACTTCAGCAGCCAAGCCCT	None	0.53	0.28	0.51	0.49	54.7
0	16	68713823	rs2296408	CDH3	snp	-	G/T	0.37	synonymous-codon	0	93	633	CGTGATTGTCATCAGCTCTCTCCTGCCTCCTGGTCTCTGCAGCTTTGGGTG	GGAGGAGAGGCTGCCTCTGGCCCAGTCAGCCGACTATGGCACTAATCTGCA	None	0.62	0.58	0.68	0.69	52.5
0	16	68713730	rs2296409	CDH3	snp	-	C/T	0.37	synonymous-codon	0	157	93	AAAAACACTAACCTACAAACCCTTCTGGGCCAACAAGCTTGAGTGCGATCC	CGGTCTGCAATGATGGAGGAATTGCCATGTGCGATGTTGGCAAACGGGCCA	None	0.62	0.58	0.68	0.69	51.5
0	16	70546234	rs3762171	COG4	snp	-	C/T	0.44	synonymous-codon,synonymous-codon	0	555	162	CTCTCCCTCTCTCTCGTCCTAGCGTACGATACCTGGTGCGGCGTGGCCCAT	TGGATGCACCAGAAAACTGGGGCTCAAGATCTGCGGTAAGTGACAGGACCC	None	0.34	0.7	0.49	0.28	47.3
1	17	71197748	rs1037256	COG1	snp	+	A/G	0.44	synonymous-codon	0	309	455	CACATGGCCCACCTTGTCCACAGCCTTGGCCACACAACGCACATGGAACCT	TCCGGCTGAAGTAAATGCTGTCCAGGACCTAACAGGAAGAAAAAATCACCT	None	0.5	0.67	0.65	0.56	53.1
0	17	71192663	rs1052706	COG1	snp	+	A/G	0.49	synonymous-codon	0	195	210	CCCTGCAGAGTGTTCCTGAAGAACTTCCAGCAGTACTTCCAGGACAGGACG	GAGCTGGGAAGTCTTCAGCTACATGCCCACCATCCTCTGGCTGATGGACTG	None	0.5	0.67	0.65	0.27	51.7
0	17	71192873	rs11544800	COG1	snp	+	A/G	0.49	synonymous-codon	0	210	82	CAGGGCCTGGACTTTGCCGGATTCACTGCACACATGTTCATTGGGATTTGC	CCTTGTTCTCCTGGTCTGCTTTCCGCTCCTCAGACTCCTTTACTGGAACAG	None	0.48	0.69	0.59	0.24	53.1
0	17	7192091	rs222842	YBX2	snp	+	C/T	0.5	utr-variant-3-prime	0	1030	107	ATGGGGCCATATTTTTTCTGCAGCTTGAAGAAGTTGTTATGCATATGGCCG	GTGTCTGGGGAGGAATGGCAGGCTGCCCACCAGGGGCAGGGACAGGAGGCT	None	0.66	0.36	0.31	0.27	52.1
0	17	10542471	rs2285475	MYH3	snp	-	A/C	0.5	synonymous-codon	0	579	237	AAAAGCCCAATGTAGGTCAGACACGACTGCTCCTTGGACTGGGGAAGACTT	TTCCTTGGTTGTCAGTCCATAGTGGGCAGGCGGTCGGCTGCACAGCGGAAT	None	0.74	0.38	0.39	0.22	44.9
0	17	10536018	rs2285479	MYH3	snp	-	C/T	0.49	synonymous-codon	0	257	166	GAACCGAAAGGGAAAGAGCATGATGACATATTTGATAAACTTAAAGAGGCT	TGTTAAGGAAGAAAGTATTAAACGACACAAGTGGAATGACTTTGCGGAGGA	None	0.74	0.4	0.39	0.24	49.1
0	17	42449789	rs5910	ITGA2B	snp	-	C/T	0.4	synonymous-codon	0	273	277	CATGGTCAAGCTGGTGGACTCCATGGGCTGGGAGCTGGCCTCTGTGCGGCG	GGGCTCTCTGCCAGCTGCAGTGGGACCACGAGCCCAGGACAGGTGCGCCTC	None	0.38	0.48	0.34	0.46	51.9
1	18	21413869	rs9962023	LAMA3	snp	+	C/T	0.34	synonymous-codon,synonymous-codon	0	565	231	TCTGAGGCGCGCCCTGCCCGCGCTGCGCCCCTGCATTCCCCGCTTCGTCCC	CGCTGTCCACGGCGCCGGCCTCCCGCGAGCAGCCCGCAGCGGGCCCAGCGG	None	0.67	0.81	0.75	0.51	48.7	N.B. Included in candidates and final panel due to unsuitability of all other Chr18 candidates.
0	18	12351342	rs11080572	AFG3L2	snp	-	A/G	0.37	synonymous-codon	0	837	210	TAAACTTACATCAATTAATTGTTTTAATGTCTTCATTGCAGGCTTCTTGGA	ATTTCTAGTACACTGGGTTTCTGGTTTACTGAACTTATAGAAAGAAACAGC	None	0.77	0.67	0.6	0.48	41.1
0	18	47455923	rs2298628	MYO5B	snp	+	C/T	0.42	synonymous-codon	0	67	400	CCAGCAAATCATCTGTATACCCTGACCTTGGCCCCCGTGTACCCCCAGGTC	CGGCTTCTTCAAGCGGAACCGGCCACCCCTGGAAGAAGATGATGAAGAGGG	None	0.58	0.33	0.27	0.37	49.9
0	19	55494740	rs10412915	NLRP2	snp	+	C/T	0.31	synonymous-codon,synonymous-codon,synonymous-codon,synonymous-codon	0	89	141	CATCAGATTTTATTCTGTTTTAGAACGAGTTGCGGAAGTTCATGGATGTTA	ACATTTGCAAAGATTCAAAACACAAATCAAGCTCTAAGAATGTTGAAGAAA	None	0.25	0.27	0.31	0.25	54.5
0	19	33353464	rs11084673	SLC7A9	snp	+	A/G	0.3	synonymous-codon,synonymous-codon,synonymous-codon	0	107	390	CTCAGAGCACTCAGGCTGGATGAACAAGAAAATCCATCTGGAGTACTTTCC	CGTGGCAAAATGTAATAAAGTATCAGCATCTGGAAGAACCTGGACCCTCTG	None	0.36	0.27	0.27	0.27	53.9
1	19	10267077	rs2228611	DNMT1	snp	-	A/G	0.46	synonymous-codon,synonymous-codon	0	66	175	AAGACCTTCCCGCTGTCCTTGGTCATGATGAGCAGCTCCATCTCCTTCTTG	GGCAGGTGTGTTGTCTTTCTCTAGGATCAGGAACTTGCAGTCCTTGTGCAA	None	0.47	0.73	0.56	0.48	42.7
0	19	38994910	rs2229144	RYR1	snp	+	A/G	0.36	synonymous-codon,synonymous-codon	0	230	242	GCTCACTAATCCCATCTCTACCCACAGAAATGGGGGCTCTGCGCTCAGCCT	TTGGCCGTGCTGGGGCTGGGCGGGGTGGGGGCTGCCTTCACCTGCATCACC	None	0.28	0.33	0.26	0.45	52.1
0	19	13445208	rs2248069	CACNA1A	snp	-	A/G	0.37	synonymous-codon,synonymous-codon,synonymous-codon,synonymous-codon,synonymous-codon	0	64	161	TTAATCGGTGCCTATTTGGATTAAAACTTCTTCCTTCACTGAGGAAAAAGC	CCTTCATCTTCATCATGTTCTTGATCTCTGCTGCCTTTATTCCCAGGGAGA	None	0.7	0.69	0.69	0.44	47.9
0	19	12989560	rs2293682	DNASE2	snp	+	A/G	0.36	synonymous-codon	0	1132	400	GCATATGCATGAGGTACAGTACTTTTAGATTCAGTTAATCTCTTGGCAATA	AACTCTTCGAATATTGCTGGCGGGGATTTCAGTGAATGTGCCCTGCAAAAA	None	0.24	0.69	0.67	0.24	54.5
0	19	55441902	rs269950	NLRP7	snp	+	C/T	0.43	synonymous-codon,synonymous-codon,synonymous-codon	0	92	54	TAAAGTTAAGTCAACGTCACTGCACCTGAAGGGTTGCTCTCACAAATGGCC	CTCAGTAGGTCTCTGCCAGCCTCTCTGCCTGGGCCTGCCAGGTAGCCCCGA	None	0.48	0.72	0.68	0.52	47.7
0	19	16591464	rs9305079	CALR3	snp	+	A/G	0.36	synonymous-codon	0	226	231	AATCCGAAAGCTGCGTGTCTGAAAAGAAGGGAGGAAGAGAAGGTGTCCTCA	AGAGCCTCCCCCTCTCTCCTTGGCCGGCCCACACCCTGGAATGGGAGACGC	None	0.69	0.67	0.65	0.52	42.7
1	20	6100088	rs10373	FERMT1	snp	-	C/T	0.49	synonymous-codon	0	57	142	TCGCACAATAGCCCTTCGGCTGCAATCATTCTTTCCGTCAGAGTCATCATC	CAGCTGTCGGGCTTTGGAGCTGGAACACTTAAACTGGTCCACAAGAAAGTG	None	0.54	0.31	0.35	0.58	46.7
0	20	19970705	rs2076584	RIN2	snp	-	A/G	0.45	synonymous-codon,synonymous-codon	0	404	183	TCTGCCCACTGTTTCTCTCCTTCTGCTGCAGATCTTTGAGCTGAATAAGCA	ATATTTCAGCTGTGGAATGCCTGCTGACCTACCTGGAGAACACAGTTGTGC	None	0.35	0.67	0.76	0.44	48.3
0	20	2413320	rs2076652	TGM6	snp	-	A/G	0.48	utr-variant-3-prime,utr-variant-3-prime	0	194	58	TAACTGATGAAAACATAGCTACTAAAAGAAGTGACCATTTTGATGCTGCTC	CGTTCATATGGGCAGTATTGGACACAGGAAGATTCATCTAAGCAGGCAGAA	None	0.33	0.46	0.53	0.7	54.1
0	20	52786219	rs2296241	CYP24A1	snp	+	A/G	0.47	synonymous-codon,synonymous-codon	0	146	187	TCACAGGCCCTGCTCATCAATGAGGAAAACGAGGGTTTCTGTGGTGGAACC	CATTCTGAGCGAGTTCTACATCCTAACGGCAGCCCACTGTCTCTACCAAGC	None	0.54	0.44	0.42	0.46	42.1
0	20	35865054	rs4608	RPN2	snp	+	C/T	0.31	synonymous-codon,synonymous-codon	0	325	297	TCCTAGATTCTGACATGGGGTCTCGGCCTGAGTCTATGGGATGTAGAAAAG	GACACAGTGCCAAGGCCAGCATCTCCAACAGAAGCAGGTACTGACCCCCAA	None	0.76	0.48	0.58	0.7	46.9
0	21	46908355	rs11702425	COL18A1	snp	+	C/T	0.32	synonymous-codon,synonymous-codon	0	118	214	TACAGTGAGCACAATTAGCCGTAATAACATTAGAGAAAATGTTTTTAAAGA	AAGCCAGCTCAAGCAATATTAATGAAGTAGGTTCCAGTACTAATGAAGTGG	None	0.3	0.24	0.32	0.35	49.1
0	21	47773103	rs2249057	PCNT	snp	+	A/C	0.31	synonymous-codon	0	248	74	TGGGCCTGGGCGTAGCGCCAGCCGCCGCGGCACGGCACAAGGGGAGCCGAG	GCGGTTGGGGAAGGCGGCGAGTGGGTCCGCGCAGCTGAGAGCGCTAGTGGC	None	0.39	0.47	0.4	0.23	51.9
1	21	44323590	rs4148973	NDUFV3	snp	+	G/T	0.48	synonymous-codon,intron-variant	0	129	130	GCAAGCTGCCCGAGGTCACCAAGGACGTGGAGCGCACGGACGGCGCCCTGC	CTAGTCAACGCCATGTTCTTCAAGCGTGAGTCGGGGGCGCGTTCAGGGGTC	None	0.65	0.33	0.38	0.73	49.9
1	22	21141300	rs4675	SERPIND1	snp	+	C/T	0.45	intron-variant,synonymous-codon	0	510	92	TTCATGAAGCGGCCAGACCCTCATGAGGAGGCCCTGATGATCCTGAAAGGG	GCAGATGACCCACCTGGCAGCTGCACCTGGCACCCAGGTGAGGGGGGAAGG	None	0.46	0.62	0.51	0.57	51.3
0	22	37469591	rs4820268	TMPRSS6	snp	+	A/G	0.46	synonymous-codon	0	391	230	TCTTAATTCTTTTCTTCCCACAGATAATTTTGCTCATCGAACTGAAGTTCG	GGAAAGCCTTGGCCAAAGATAAGGAATGGCAAGAACAATTCCTCATTCCAA	None	0.52	0.49	0.37	0.79	52.1
